# Supplementary material for: Semantic Segmentation of Sorghum Using Hyperspectral Data Identifies Genetic Associations
Source: Plant Phenomics. 2020 Feb 4;2020:4216373. doi: 10.34133/2020/4216373 (PMC7706332; doi:10.34133/2020/4216373)
Supplement: Supplementary 9 — Table S1: heritability and GWAS results for seven sorghum traits. [file 4216373.f9.xlsx]

## Sheet: Sheet1
Table S1. Heritability and GWAS results for seven sorghum traits
	Trait	Significant SNPs	Narrow-sense Heritability
	Plant height	5	0.63
	Panicle size	8	0.85
	Stalk size	0	0.18
	Leaf size	0	0.32
	Panicle/Leaf	8	0.62
	Stalk/Leaf	1	0.37
	Panicle/Stalk	0	0.26
GWAS of six pixel-based sorghum traits were conducted using FarmCPU. Significant SNPs were confirmed if the corresponding p-value smaller than the Bonferroni corrected threshold of 0.05. The narrow-sense heritabilty of each trait was reported by GEMMA.
