# Supplementary material for: Semantic Segmentation of Sorghum Using Hyperspectral Data Identifies Genetic Associations
Source: Plant Phenomics. 2020 Feb 4;2020:4216373. doi: 10.34133/2020/4216373 (PMC7706332; doi:10.34133/2020/4216373)
Supplement: Supplementary 10 — Table S2: model performance on pixels collected from sorghum plants at vegetative stage of development. [file 4216373.f10.xlsx]

## Sheet: Sheet1
Table S2. Model performance on pixels collected from sorghum plants at vegetative stage of development
		Methods	Background	Leaf	Stalk	Average
		SVM	0.999	0.938	0.925	0.954
		LDA	0.991	0.933	0.926	0.95
		RF	1	0.91	0.882	0.931
		MLR	0.945	0.931	0.895	0.924
		ANN	0.999	0.899	0.806	0.901
		PLS-DA	0.998	0.941	0.735	0.891
		QDA	0.957	0.98	0.734	0.89
		LASSO	0.999	0.889	0.596	0.828
	The model generalizability was tested within the sorghum, assessing the accuracy of models trained on grain fill stage sorghum on a separate set of images collected at the vegetative stage.
