# Supplementary material for: Semantic Segmentation of Sorghum Using Hyperspectral Data Identifies Genetic Associations
Source: Plant Phenomics. 2020 Feb 4;2020:4216373. doi: 10.34133/2020/4216373 (PMC7706332; doi:10.34133/2020/4216373)
Supplement: Supplementary 11 — Additional file S1: the details of the significant SNPs identified by GWAS on sorghum plant height, panicle size, panicle leaf ratio, and stalk leaf ratio. The candidate genes around the significant SNPs identified by GWAS on sorghum panicle size. The candidate genes around the significant SNPs identified by GWAS on sorghum panicle leaf ratio. The candidate genes around the significant SNPs identified by GWAS on sorghum stem leaf ratio. [file 4216373.f11.xlsx]

## Sheet: Significant SNPs
The details of the significant SNPs identified by GWAS on sorghum plant height, panicle size, panicle leaf ratio ,and stalk leaf ratio.
trait	Chromosome	Position	effect	P.value
Plant_Height	4	50600680	8.55211	4.93945e-08
Plant_Height	6	42727066	8.09664	4.91733e-07
Plant_Height	6	45965598	-6.14673	2.79754e-09
Plant_Height	6	58454280	-10.6589	1.06563e-09
Plant_Height	6	61839737	8.681	4.72502e-09
Plant_Height	9	14894221	6.63922	5.84625e-07
Panicle Size	1	59829690	238.422	4.19643e-10
Panicle Size	1	66356038	114.276	7.25461e-08
Panicle Size	2	20723414	-201.746	2.91389e-08
Panicle Size	4	8741929	334.61	1.59818e-11
Panicle Size	8	5585928	120.392	6.94616e-10
Panicle Size	8	53966714	87.1221	4.78418e-07
Panicle Size	9	48428557	-83.7011	1.90554e-07
Panicle Size	10	5631741	624.73	2.29426e-16
Panicle_Leaf_Ratio	1	46096038	-0.0457457	4.0107e-07
Panicle_Leaf_Ratio	1	58558414	-0.0126745	5.02097e-07
Panicle_Leaf_Ratio	2	56157095	0.0721693	1.25697e-09
Panicle_Leaf_Ratio	4	64228894	-0.017202	6.73396e-08
Panicle_Leaf_Ratio	5	8043329	0.0804973	6.6027e-14
Panicle_Leaf_Ratio	5	17403726	0.0806217	6.53575e-08
Panicle_Leaf_Ratio	6	55666240	0.0381464	1.04613e-07
Panicle_Leaf_Ratio	8	11555885	0.0156571	4.09554e-08
Stalk Leaf Ratio	10	1190410	0.0452096	6.57828e-07

## Sheet: Panicle Size Genes
The candidate genes around the significant SNPs identified by GWAS on sorghum panicel size.
SNP	chr	pos	gene	distance(bp)
S1_59829690	1	59829690	Sb01g036180	23295
S1_59829690	1	59829690	Sb01g036190	2306
S1_59829690	1	59829690	Sb01g036200	10276
S1_59829690	1	59829690	Sb01g036205	23484
S1_59829690	1	59829690	Sb01g036210	28340
S1_59829690	1	59829690	Sb01g036220	33754
S1_59829690	1	59829690	Sb01g036230	42509
S1_59829690	1	59829690	Sb01g036240	48009
S1_59829690	1	59829690	Sb01g036250	49144
S1_66356038	1	66356038	Sb01g042990	43857
S1_66356038	1	66356038	Sb01g043000	28135
S1_66356038	1	66356038	Sb01g043010	23390
S1_66356038	1	66356038	Sb01g043020	17516
S1_66356038	1	66356038	Sb01g043030	72
S1_66356038	1	66356038	Sb01g043040	9464
S1_66356038	1	66356038	Sb01g043050	19798
S1_66356038	1	66356038	Sb01g043060	28021
S1_66356038	1	66356038	Sb01g043070	33418
S1_66356038	1	66356038	Sb01g043080	37355
S1_66356038	1	66356038	Sb01g043090	38290
S1_66356038	1	66356038	Sb01g043100	42101
S1_66356038	1	66356038	Sb01g043110	48325
S2_20723414	2	20723414	Sb02g012355	7445
S2_20723414	2	20723414	Sb02g012360	4921
S2_20723414	2	20723414	Sb02g012370	4173
S2_20723414	2	20723414	Sb02g012380	1351
S4_8741929	4	8741929	Sb04g008010	42440
S4_8741929	4	8741929	Sb04g008020	38493
S4_8741929	4	8741929	Sb04g008030	7281
S4_8741929	4	8741929	Sb04g008040	27867
S4_8741929	4	8741929	Sb04g008050	37146
S4_8741929	4	8741929	Sb04g008060	41100
S4_8741929	4	8741929	Sb04g008065	47420
S8_5585928	8	5585928	Sb08g004610	35195
S8_5585928	8	5585928	Sb08g004620	34327
S8_5585928	8	5585928	Sb08g004630	24620
S8_5585928	8	5585928	Sb08g004640	15435
S8_5585928	8	5585928	Sb08g004650	8271
S8_5585928	8	5585928	Sb08g004670	38523
S8_5585928	8	5585928	Sb08g004680	45886
S8_53966714	8	53966714	Sb08g022130	38159
S8_53966714	8	53966714	Sb08g022140	31715
S8_53966714	8	53966714	Sb08g022145	20788
S8_53966714	8	53966714	Sb08g022150	19741
S8_53966714	8	53966714	Sb08g022160	11672
S8_53966714	8	53966714	Sb08g022170	4968
S8_53966714	8	53966714	Sb08g022180	4356
S8_53966714	8	53966714	Sb08g022190	18813
S8_53966714	8	53966714	Sb08g022195	26537
S8_53966714	8	53966714	Sb08g022200	33341
S9_48428557	9	48428557	Sb09g019540	41904
S9_48428557	9	48428557	Sb09g019550	29959
S9_48428557	9	48428557	Sb09g019560	15077
S9_48428557	9	48428557	Sb09g019570	10305
S9_48428557	9	48428557	Sb09g019580	15
S9_48428557	9	48428557	Sb09g019590	18030
S9_48428557	9	48428557	Sb09g019600	22682
S9_48428557	9	48428557	Sb09g019610	27564
S9_48428557	9	48428557	Sb09g019620	47500
S10_5631741	10	5631741	Sb10g006180	42583
S10_5631741	10	5631741	Sb10g006190	27430
S10_5631741	10	5631741	Sb10g006200	18387
S10_5631741	10	5631741	Sb10g006210	11806
S10_5631741	10	5631741	Sb10g006220	6982
S10_5631741	10	5631741	Sb10g006230	756
S10_5631741	10	5631741	Sb10g006240	3427

## Sheet: Panicle Leaf Ratio Genes
The candidate genes around the significant SNPs identified by GWAS on sorghum panicel leaf ratio.
SNP	chr	pos	gene	distance(bp)
S1_46096038	1	46096038	Sb01g026900	48821
S1_46096038	1	46096038	Sb01g026920	37776
S1_46096038	1	46096038	Sb01g026925	27076
S1_46096038	1	46096038	Sb01g026940	203
S1_46096038	1	46096038	Sb01g026960	18202
S1_46096038	1	46096038	Sb01g026970	30924
S1_46096038	1	46096038	Sb01g026980	40593
S1_58558414	1	58558414	Sb01g035010	19205
S1_58558414	1	58558414	Sb01g035020	1817
S1_58558414	1	58558414	Sb01g035030	8298
S1_58558414	1	58558414	Sb01g035040	11784
S1_58558414	1	58558414	Sb01g035050	13862
S1_58558414	1	58558414	Sb01g035060	15392
S1_58558414	1	58558414	Sb01g035070	49693
S2_56157095	2	56157095	Sb02g022840	45684
S2_56157095	2	56157095	Sb02g022855	36669
S2_56157095	2	56157095	Sb02g022870	14336
S2_56157095	2	56157095	Sb02g022880	4894
S2_56157095	2	56157095	Sb02g022890	4057
S2_56157095	2	56157095	Sb02g022900	6339
S2_56157095	2	56157095	Sb02g022910	11077
S2_56157095	2	56157095	Sb02g022920	17961
S2_56157095	2	56157095	Sb02g022930	24472
S2_56157095	2	56157095	Sb02g022933	48438
S4_64228894	4	64228894	Sb04g034390	33533
S4_64228894	4	64228894	Sb04g034400	26271
S4_64228894	4	64228894	Sb04g034410	14641
S4_64228894	4	64228894	Sb04g034420	19435
S4_64228894	4	64228894	Sb04g034430	21868
S4_64228894	4	64228894	Sb04g034440	38837
S5_8043329	5	8043329	Sb05g005730	10745
S5_17403726	5	17403726	Sb05g008770	41554
S6_55666240	6	55666240	Sb06g026590	49048
S6_55666240	6	55666240	Sb06g026600	34229
S6_55666240	6	55666240	Sb06g026605	31338
S6_55666240	6	55666240	Sb06g026607	29103
S6_55666240	6	55666240	Sb06g026610	24669
S6_55666240	6	55666240	Sb06g026620	21718
S6_55666240	6	55666240	Sb06g026630	16763
S6_55666240	6	55666240	Sb06g026640	15502
S6_55666240	6	55666240	Sb06g026650	1245
S6_55666240	6	55666240	Sb06g026660	1814
S6_55666240	6	55666240	Sb06g026670	13933
S6_55666240	6	55666240	Sb06g026680	16999
S6_55666240	6	55666240	Sb06g026683	23994
S6_55666240	6	55666240	Sb06g026686	26903
S6_55666240	6	55666240	Sb06g026700	40196
S6_55666240	6	55666240	Sb06g026710	43519
S8_11555885	8	11555885	Sb08g006880	45303
S8_11555885	8	11555885	Sb08g006890	20381
S8_11555885	8	11555885	Sb08g006900	8985
S8_11555885	8	11555885	Sb08g006910	1490

## Sheet: Stem Leaf Ratio Genes
The candidate genes around the significant SNPs identified by GWAS on sorghum stem leaf ratio.
SNP	chr	pos	gene	distance(bp)
S10_1190410	10	1190410	Sb10g001390	46755
S10_1190410	10	1190410	Sb10g001400	42176
S10_1190410	10	1190410	Sb10g001410	40475
S10_1190410	10	1190410	Sb10g001420	33052
S10_1190410	10	1190410	Sb10g001430	29443
S10_1190410	10	1190410	Sb10g001440	7872
S10_1190410	10	1190410	Sb10g001450	1693
S10_1190410	10	1190410	Sb10g001460	1752
S10_1190410	10	1190410	Sb10g001470	11918
S10_1190410	10	1190410	Sb10g001480	20543
S10_1190410	10	1190410	Sb10g001490	24888
S10_1190410	10	1190410	Sb10g001500	28693
S10_1190410	10	1190410	Sb10g001510	31013
S10_1190410	10	1190410	Sb10g001515	36382
S10_1190410	10	1190410	Sb10g001520	38784
S10_1190410	10	1190410	Sb10g001530	40962
